# Supplementary material for: Evaluation of the Growth-Inhibitory Spectrum of Three Types of Cyanoacrylate Nanoparticles on Gram-Positive and Gram-Negative Bacteria
Source: Membranes (Basel). 2022 Aug 15;12(8):782. doi: 10.3390/membranes12080782 (PMC9414559; doi:10.3390/membranes12080782)
Supplement: Supplementary file 1 [file membranes-12-00782-s001.zip]

Archive with 1 entries (1 files):
- membranes-1835073-supplementary.pdf
